# Supplementary material for: Dataset of human medial temporal lobe single neuron activity during declarative memory encoding and recognition
Source: Sci Data. 2018 Feb 13;5:180010. doi: 10.1038/sdata.2018.10 (PMC5810422; doi:10.1038/sdata.2018.10)
Supplement: Supplementary file 1 [file sdata201810-isa1.zip]

Archive with 3 entries (3 files):
- i_Investigation.txt
- s_study_Rutishauser.txt
- a_assay_Rutishauser.txt
