# Supplementary material for: Dataset of human medial temporal lobe single neuron activity during declarative memory encoding and recognition
Source: Sci Data. 2018 Feb 13;5:180010. doi: 10.1038/sdata.2018.10 (PMC5810422; doi:10.1038/sdata.2018.10)
Supplement: Supplementary file 1 [file sdata201810-isa1.zip › i_Investigation.txt]

# Investigation File generated for Scientific Data with Investigation File Authoring Tool version 0.1.0 on 11/01/2018 - This metadata file is CC0
ONTOLOGY SOURCE REFERENCE
Term Source Name	NCBITAXON	UBERON	UO	PATO	OBI	NCIT	GO	ERO
Term Source File	http://data.bioontology.org/ontologies/NCBITAXON	http://data.bioontology.org/ontologies/UBERON	http://data.bioontology.org/ontologies/UO	http://data.bioontology.org/ontologies/PATO	http://data.bioontology.org/ontologies/OBI	http://data.bioontology.org/ontologies/NCIT	http://data.bioontology.org/ontologies/GO	http://data.bioontology.org/ontologies/ERO
Term Source Version	2016AB	releases/2014-06-15	unknown	unknown	2014-08-18	17.06d	releases/2014-08-30	2013-08-02
Term Source Description	National Center for Biotechnology Information (NCBI) Organismal Classification	Uber Anatomy Ontology	Units of Measurement Ontology	Phenotypic Quality Ontology	Ontology for Biomedical Investigations	National Cancer Institute Thesaurus	Gene Ontology	Eagle-I Research Resource Ontology
INVESTIGATION
Investigation Identifier
Investigation Title
Investigation Description
Investigation Submission Date
Investigation Public Release Date
INVESTIGATION PUBLICATIONS
Investigation PubMed ID
Investigation Publication DOI
Investigation Publication Author List
Investigation Publication Title
Investigation Publication Status
Investigation Publication Status Term Accession Number
Investigation Publication Status Term Source REF
INVESTIGATION CONTACTS
Investigation Person Last Name
Investigation Person Mid Initials
Investigation Person First Name
Investigation Person Address
Investigation Person Phone
Investigation Person Fax
Investigation Person Email
Investigation Person Affiliation
Investigation Person Roles
Investigation Person Roles Term Accession Number
Investigation Person Roles Term Source REF
STUDY
Study Identifier	10.1038/sdata.2018.10
Study Title	Dataset of human medial temporal lobe single neuron activity during declarative memory encoding and recognition
Study Submission Date	12/09/2017
Study Public Release Date	13/02/2018
Study Description	http://www.nature.com/articles/sdata201810#abstract
Study File Name	s_study_Rutishauser.txt
Comment[Subject Keywords]	/;///;///
Comment[Manuscript Licence]	CC BY-4.0
Comment[Experimental Metadata Licence]	CC0
Comment[Supplementary Information File Name]	
Comment[Supplementary Information File Type]	x-zip-compressed
Comment[Supplementary Information File URL]	http://www.nature.com/articles/sdata201810#supplementary-information
Comment[Data Repository]	Dryad Digital Repository
Comment[Data Record Accession]	doi:10.5061/dryad.46st5
Comment[Data Record URI]	https://doi.org/10.5061/dryad.46st5
STUDY DESIGN DESCRIPTORS
Study Design Type	parallel group design	stimulus or stress design	repeated measure design	time series design
Study Design Type Term Accession Number	OBI:0500006	OBI:0001396	OBI:0500002	OBI:0500020
Study Design Type Term Source REF	OBI	OBI	OBI	OBI
STUDY PUBLICATIONS
Study PubMed ID	""
Study Publication DOI	doi:10.1038/nn.4041
Study Publication Author List	""
Study Publication Title	""
Study Publication Status	published
Study Publication Status Term Accession Number	
Study Publication Status Term Source REF	
STUDY FACTORS
Study Factor Name	variant	epilepsy diagnosis
Study Factor Type	presentation of stimulus	Clinical Diagnosis
Study Factor Type Term Accession Number	OBI:0000807	NCIT:C15607
Study Factor Type Term Source REF	OBI	NCIT
STUDY ASSAYS
Study Assay Measurement Type	neuronal action potential
Study Assay Measurement Type Term Accession Number	GO:0019228
Study Assay Measurement Type Term Source REF	GO
Study Assay Technology Type	extracellular electrophysiology recording
Study Assay Technology Type Term Accession Number	OBI:0000454
Study Assay Technology Type Term Source REF	OBI
Study Assay Technology Platform	""
Study Assay File Name	a_assay_Rutishauser.txt
STUDY PROTOCOLS
Study Protocol Name	Subjects	Electrodes and data acquisition	Spike detection and sorting	MRI processing and localization	Psychophysics	Identification of selective cells
Study Protocol Type	selection	data collection method	information processor function	protocol	presentation of stimulus	data transformation
Study Protocol Type Term Accession Number	OBI:0001928	ERO:0001932	OBI:0000392	OBI:0000272	OBI:0000807	OBI:0200000
Study Protocol Type Term Source REF	OBI	ERO	OBI	OBI	OBI	OBI
Study Protocol Description						
Study Protocol URI	""	""	""	""	""	""
Study Protocol Version						
Study Protocol Parameters Name	""	""	""	""	""	""
Study Protocol Parameters Name Term Accession Number	""	""	""	""	""	""
Study Protocol Parameters Name Term Source REF	""	""	""	""	""	""
Study Protocol Components Name	""	""	""	""	""	""
Study Protocol Components Type	""	""	""	""	""	""
Study Protocol Components Type Term Accession Number	""	""	""	""	""	""
Study Protocol Components Type Term Source REF	""	""	""	""	""	""
STUDY CONTACTS
Study Person Last Name	Faraut	Carlson	Sullivan	Tudusciuc	Ross	Reed	Chung	Mamelak	Rutishauser
Study Person First Name	Mailys C. M.	April A.	Shannon	Oana	Ian	Chrystal M.	Jeffrey M.	Adam N	Ueli
Study Person Mid Initials									
Study Person Email	""	""	""	""	""	""	""	""	ueli.rutishauser@cshs.org
Study Person Phone									
Study Person Fax									
Study Person Address									
Study Person Affiliation	Department of Neurosurgery, Cedars-Sinai Medical Center, Los Angeles, CA 90048, USA	Department of Neurosurgery, Cedars-Sinai Medical Center, Los Angeles, CA 90048, USA	Department of Neurosurgery, Cedars-Sinai Medical Center, Los Angeles, CA 90048, USA	Division of Biology and Biological Engineering, California Institute of Technology, Pasadena, CA 91125, USA	Department of Neurosurgery, Huntington Memorial Hospital, Pasadena, CA 91125, USA	Department of Neurology, Cedars-Sinai Medical Center, Los Angeles, CA 90048, USA	Department of Neurology, Cedars-Sinai Medical Center, Los Angeles, CA 90048, USA	Department of Neurosurgery, Cedars-Sinai Medical Center, Los Angeles, CA 90048, USA	Department of Neurosurgery, Cedars-Sinai Medical Center, Los Angeles, CA 90048, USA
Study Person Roles									
Study Person Roles Term Accession Number									
Study Person Roles Term Source REF									
Comment[Study Person ORCID]									0000-0002-9207-7069
Comment[Funder]									
Comment[FundRef ID]									
Comment[Funder Term Source REF]									
Comment[Grant Identifier]									
