# Supplementary material for: Dataset of human medial temporal lobe single neuron activity during declarative memory encoding and recognition
Source: Sci Data. 2018 Feb 13;5:180010. doi: 10.1038/sdata.2018.10 (PMC5810422; doi:10.1038/sdata.2018.10)
Supplement: Supplementary file 1 [file sdata201810-isa1.zip › s_study_Rutishauser.txt]

Source Name	Characteristics[organism]	Term Source REF	Term Accession Number	Characteristics[organism part]	Term Source REF	Term Accession Number	Characteristics[age]	Unit	Term Source REF	Term Accession Number	Characteristics[sex]	Term Source REF	Term Accession Number	Protocol REF	Sample Name	Factor Value[epilepsy diagnosis]	Factor Value[variant]
Patients with intractable localization related epilepsy	Homo sapiens	NCBITAXON	NCBITaxon:9606	hippocampal formation	UBERON	UBERON:0002421	55	year	UO	UO:0000036	male	PATO	PATO:0000384	Subjects	H09	Right Mesial Temporal	1; 2
Patients with intractable localization related epilepsy	Homo sapiens	NCBITAXON	NCBITaxon:9606	hippocampal formation	UBERON	UBERON:0002421	37	year	UO	UO:0000036	male	PATO	PATO:0000384	Subjects	H10	Left Frontal	1
Patients with intractable localization related epilepsy	Homo sapiens	NCBITAXON	NCBITaxon:9606	hippocampal formation	UBERON	UBERON:0002421	16	year	UO	UO:0000036	male	PATO	PATO:0000384	Subjects	H11	Right Lateral Frontal	1
Patients with intractable localization related epilepsy	Homo sapiens	NCBITAXON	NCBITaxon:9606	hippocampal formation	UBERON	UBERON:0002421	31	year	UO	UO:0000036	male	PATO	PATO:0000384	Subjects	H14	Bilateral Indep. Temporal	2; 1
Patients with intractable localization related epilepsy	Homo sapiens	NCBITAXON	NCBITaxon:9606	hippocampal formation	UBERON	UBERON:0002421	45	year	UO	UO:0000036	male	PATO	PATO:0000384	Subjects	H15	Right Mesial Temporal	1; 2
Patients with intractable localization related epilepsy	Homo sapiens	NCBITAXON	NCBITaxon:9606	hippocampal formation	UBERON	UBERON:0002421	34	year	UO	UO:0000036	female	PATO	PATO:0000383	Subjects	H16	Right Frontal	2; 1
Patients with intractable localization related epilepsy	Homo sapiens	NCBITAXON	NCBITaxon:9606	hippocampal formation	UBERON	UBERON:0002421	19	year	UO	UO:0000036	male	PATO	PATO:0000384	Subjects	H17	Left Inferior Frontal	1
Patients with intractable localization related epilepsy	Homo sapiens	NCBITAXON	NCBITaxon:9606	hippocampal formation	UBERON	UBERON:0002421	40	year	UO	UO:0000036	male	PATO	PATO:0000384	Subjects	H18	Right Mesial Temporal	1
Patients with intractable localization related epilepsy	Homo sapiens	NCBITAXON	NCBITaxon:9606	hippocampal formation	UBERON	UBERON:0002421	34	year	UO	UO:0000036	male	PATO	PATO:0000384	Subjects	H19	Left Frontal	2; 1
Patients with intractable localization related epilepsy	Homo sapiens	NCBITAXON	NCBITaxon:9606	hippocampal formation	UBERON	UBERON:0002421	20	year	UO	UO:0000036	male	PATO	PATO:0000384	Subjects	H21	Not Localized	2; 1; 3
Patients with intractable localization related epilepsy	Homo sapiens	NCBITAXON	NCBITaxon:9606	hippocampal formation	UBERON	UBERON:0002421	40	year	UO	UO:0000036	male	PATO	PATO:0000384	Subjects	H23	Left Mesial Temporal	3; 2; 1
Patients with intractable localization related epilepsy	Homo sapiens	NCBITAXON	NCBITaxon:9606	hippocampal formation	UBERON	UBERON:0002421	40	year	UO	UO:0000036	male	PATO	PATO:0000384	Subjects	H27	Bilateral Indep. Temporal	2
Patients with intractable localization related epilepsy	Homo sapiens	NCBITAXON	NCBITaxon:9606	hippocampal formation	UBERON	UBERON:0002421	22	year	UO	UO:0000036	male	PATO	PATO:0000384	Subjects	H28	Right Mesial Temporal	3
Patients with intractable localization related epilepsy	Homo sapiens	NCBITAXON	NCBITaxon:9606	hippocampal formation	UBERON	UBERON:0002421	17	year	UO	UO:0000036	female	PATO	PATO:0000383	Subjects	H29	Left Deep Insula	3
Patients with intractable localization related epilepsy	Homo sapiens	NCBITAXON	NCBITaxon:9606	hippocampal formation	UBERON	UBERON:0002421	30	year	UO	UO:0000036	male	PATO	PATO:0000384	Subjects	H31	Right Mesial Temporal	2
Patients with intractable localization related epilepsy	Homo sapiens	NCBITAXON	NCBITaxon:9606	hippocampal formation	UBERON	UBERON:0002421	29	year	UO	UO:0000036	male	PATO	PATO:0000384	Subjects	H33	Left Mesial Temporal	1
Patients with intractable localization related epilepsy	Homo sapiens	NCBITAXON	NCBITaxon:9606	hippocampal formation	UBERON	UBERON:0002421	29	year	UO	UO:0000036	male	PATO	PATO:0000384	Subjects	H42	Not Localized	1
Patients with intractable localization related epilepsy	Homo sapiens	NCBITAXON	NCBITaxon:9606	hippocampal formation	UBERON	UBERON:0002421	27	year	UO	UO:0000036	female	PATO	PATO:0000383	Subjects	H43	Left Mesial Temporal	1
Patients with intractable localization related epilepsy	Homo sapiens	NCBITAXON	NCBITaxon:9606	hippocampal formation	UBERON	UBERON:0002421	57	year	UO	UO:0000036	female	PATO	PATO:0000383	Subjects	H44	Right Mesial Temporal	1
Patients with intractable localization related epilepsy	Homo sapiens	NCBITAXON	NCBITaxon:9606	hippocampal formation	UBERON	UBERON:0002421	20	year	UO	UO:0000036	male	PATO	PATO:0000384	Subjects	H47	Right Mesial Temporal	1; 3
Patients with intractable localization related epilepsy	Homo sapiens	NCBITAXON	NCBITaxon:9606	hippocampal formation	UBERON	UBERON:0002421	54	year	UO	UO:0000036	male	PATO	PATO:0000384	Subjects	H48	Left Mesial Temporal	2; 1
Patients with intractable localization related epilepsy	Homo sapiens	NCBITAXON	NCBITaxon:9606	hippocampal formation	UBERON	UBERON:0002421	24	year	UO	UO:0000036	male	PATO	PATO:0000384	Subjects	H51	Bilateral Frontal and Temporal	3; 1
Patients with intractable localization related epilepsy	Homo sapiens	NCBITAXON	NCBITaxon:9606	hippocampal formation	UBERON	UBERON:0002421	47	year	UO	UO:0000036	female	PATO	PATO:0000383	Subjects	C24	Not localized	1; 2
Patients with intractable localization related epilepsy	Homo sapiens	NCBITAXON	NCBITaxon:9606	hippocampal formation	UBERON	UBERON:0002421	36	year	UO	UO:0000036	female	PATO	PATO:0000383	Subjects	C25	Bilateral Indep. Mesial Temporal	1; 2
Patients with intractable localization related epilepsy	Homo sapiens	NCBITAXON	NCBITaxon:9606	hippocampal formation	UBERON	UBERON:0002421	56	year	UO	UO:0000036	female	PATO	PATO:0000383	Subjects	C26	Left Mesial Temporal	1; 2
Patients with intractable localization related epilepsy	Homo sapiens	NCBITAXON	NCBITaxon:9606	hippocampal formation	UBERON	UBERON:0002421	44	year	UO	UO:0000036	male	PATO	PATO:0000384	Subjects	C27	Left Mesial Temporal	1
Patients with intractable localization related epilepsy	Homo sapiens	NCBITAXON	NCBITaxon:9606	hippocampal formation	UBERON	UBERON:0002421	19	year	UO	UO:0000036	male	PATO	PATO:0000384	Subjects	C29	Left Neocortical Temporal	1; 2
Patients with intractable localization related epilepsy	Homo sapiens	NCBITAXON	NCBITaxon:9606	hippocampal formation	UBERON	UBERON:0002421	32	year	UO	UO:0000036	male	PATO	PATO:0000384	Subjects	C31	Left Neocortical Temporal	3
Patients with intractable localization related epilepsy	Homo sapiens	NCBITAXON	NCBITaxon:9606	hippocampal formation	UBERON	UBERON:0002421	19	year	UO	UO:0000036	male	PATO	PATO:0000384	Subjects	C32	Not Localized (Generalized)	2
Patients with intractable localization related epilepsy	Homo sapiens	NCBITAXON	NCBITaxon:9606	hippocampal formation	UBERON	UBERON:0002421	44	year	UO	UO:0000036	female	PATO	PATO:0000383	Subjects	C33	Right Mesial Temporal	3; 2; 1
Patients with intractable localization related epilepsy	Homo sapiens	NCBITAXON	NCBITaxon:9606	hippocampal formation	UBERON	UBERON:0002421	70	year	UO	UO:0000036	male	PATO	PATO:0000384	Subjects	C34	Bilateral Mesial Temporal	3
Patients with intractable localization related epilepsy	Homo sapiens	NCBITAXON	NCBITaxon:9606	hippocampal formation	UBERON	UBERON:0002421	33	year	UO	UO:0000036	female	PATO	PATO:0000383	Subjects	C37	Right Mesial Temporal	3
Patients with intractable localization related epilepsy	Homo sapiens	NCBITAXON	NCBITaxon:9606	hippocampal formation	UBERON	UBERON:0002421	63	year	UO	UO:0000036	female	PATO	PATO:0000383	Subjects	C38	Right Mesial Temporal	3
Patients with intractable localization related epilepsy	Homo sapiens	NCBITAXON	NCBITaxon:9606	hippocampal formation	UBERON	UBERON:0002421	26	year	UO	UO:0000036	male	PATO	PATO:0000384	Subjects	C39	Right Insula	1; 3
Patients with intractable localization related epilepsy	Homo sapiens	NCBITAXON	NCBITaxon:9606	hippocampal formation	UBERON	UBERON:0002421	25	year	UO	UO:0000036	male	PATO	PATO:0000384	Subjects	C40	Right Motor Cortex	3
Patients with intractable localization related epilepsy	Homo sapiens	NCBITAXON	NCBITaxon:9606	hippocampal formation	UBERON	UBERON:0002421	25	year	UO	UO:0000036	female	PATO	PATO:0000383	Subjects	C42	Not Localized	1; 2
Patients with intractable localization related epilepsy	Homo sapiens	NCBITAXON	NCBITaxon:9606	hippocampal formation	UBERON	UBERON:0002421	42	year	UO	UO:0000036	female	PATO	PATO:0000383	Subjects	C43	Left Mesial Temporal	3
Patients with intractable localization related epilepsy	Homo sapiens	NCBITAXON	NCBITaxon:9606	hippocampal formation	UBERON	UBERON:0002421	53	year	UO	UO:0000036	female	PATO	PATO:0000383	Subjects	C44	Right Mesial Temporal	3
Patients with intractable localization related epilepsy	Homo sapiens	NCBITAXON	NCBITaxon:9606	hippocampal formation	UBERON	UBERON:0002421	32	year	UO	UO:0000036	male	PATO	PATO:0000384	Subjects	C47	Right Mesial Temporal	3
Patients with intractable localization related epilepsy	Homo sapiens	NCBITAXON	NCBITaxon:9606	hippocampal formation	UBERON	UBERON:0002421	32	year	UO	UO:0000036	female	PATO	PATO:0000383	Subjects	C48	Left Mesial Temporal	3
Patients with intractable localization related epilepsy	Homo sapiens	NCBITAXON	NCBITaxon:9606	hippocampal formation	UBERON	UBERON:0002421	24	year	UO	UO:0000036	female	PATO	PATO:0000383	Subjects	C49	Left Mesial Temporal	3; 1
Patients with intractable localization related epilepsy	Homo sapiens	NCBITAXON	NCBITaxon:9606	hippocampal formation	UBERON	UBERON:0002421	17	year	UO	UO:0000036	male	PATO	PATO:0000384	Subjects	C51	Not Localized (No Seizures)	3; 1
Patients with intractable localization related epilepsy	Homo sapiens	NCBITAXON	NCBITaxon:9606	amygdala	UBERON	UBERON:0001876	55	year	UO	UO:0000036	male	PATO	PATO:0000384	Subjects	H09	Right Mesial Temporal	1; 2
Patients with intractable localization related epilepsy	Homo sapiens	NCBITAXON	NCBITaxon:9606	amygdala	UBERON	UBERON:0001876	37	year	UO	UO:0000036	male	PATO	PATO:0000384	Subjects	H10	Left Frontal	1
Patients with intractable localization related epilepsy	Homo sapiens	NCBITAXON	NCBITaxon:9606	amygdala	UBERON	UBERON:0001876	16	year	UO	UO:0000036	male	PATO	PATO:0000384	Subjects	H11	Right Lateral Frontal	1
Patients with intractable localization related epilepsy	Homo sapiens	NCBITAXON	NCBITaxon:9606	amygdala	UBERON	UBERON:0001876	31	year	UO	UO:0000036	male	PATO	PATO:0000384	Subjects	H14	Bilateral Indep. Temporal	2; 1
Patients with intractable localization related epilepsy	Homo sapiens	NCBITAXON	NCBITaxon:9606	amygdala	UBERON	UBERON:0001876	45	year	UO	UO:0000036	male	PATO	PATO:0000384	Subjects	H15	Right Mesial Temporal	1; 2
Patients with intractable localization related epilepsy	Homo sapiens	NCBITAXON	NCBITaxon:9606	amygdala	UBERON	UBERON:0001876	34	year	UO	UO:0000036	female	PATO	PATO:0000383	Subjects	H16	Right Frontal	2; 1
Patients with intractable localization related epilepsy	Homo sapiens	NCBITAXON	NCBITaxon:9606	amygdala	UBERON	UBERON:0001876	19	year	UO	UO:0000036	male	PATO	PATO:0000384	Subjects	H17	Left Inferior Frontal	1
Patients with intractable localization related epilepsy	Homo sapiens	NCBITAXON	NCBITaxon:9606	amygdala	UBERON	UBERON:0001876	40	year	UO	UO:0000036	male	PATO	PATO:0000384	Subjects	H18	Right Mesial Temporal	1
Patients with intractable localization related epilepsy	Homo sapiens	NCBITAXON	NCBITaxon:9606	amygdala	UBERON	UBERON:0001876	34	year	UO	UO:0000036	male	PATO	PATO:0000384	Subjects	H19	Left Frontal	2; 1
Patients with intractable localization related epilepsy	Homo sapiens	NCBITAXON	NCBITaxon:9606	amygdala	UBERON	UBERON:0001876	20	year	UO	UO:0000036	male	PATO	PATO:0000384	Subjects	H21	Not Localized	2; 1; 3
Patients with intractable localization related epilepsy	Homo sapiens	NCBITAXON	NCBITaxon:9606	amygdala	UBERON	UBERON:0001876	40	year	UO	UO:0000036	male	PATO	PATO:0000384	Subjects	H23	Left Mesial Temporal	3; 2; 1
Patients with intractable localization related epilepsy	Homo sapiens	NCBITAXON	NCBITaxon:9606	amygdala	UBERON	UBERON:0001876	40	year	UO	UO:0000036	male	PATO	PATO:0000384	Subjects	H27	Bilateral Indep. Temporal	2
Patients with intractable localization related epilepsy	Homo sapiens	NCBITAXON	NCBITaxon:9606	amygdala	UBERON	UBERON:0001876	22	year	UO	UO:0000036	male	PATO	PATO:0000384	Subjects	H28	Right Mesial Temporal	3
Patients with intractable localization related epilepsy	Homo sapiens	NCBITAXON	NCBITaxon:9606	amygdala	UBERON	UBERON:0001876	17	year	UO	UO:0000036	female	PATO	PATO:0000383	Subjects	H29	Left Deep Insula	3
Patients with intractable localization related epilepsy	Homo sapiens	NCBITAXON	NCBITaxon:9606	amygdala	UBERON	UBERON:0001876	30	year	UO	UO:0000036	male	PATO	PATO:0000384	Subjects	H31	Right Mesial Temporal	2
Patients with intractable localization related epilepsy	Homo sapiens	NCBITAXON	NCBITaxon:9606	amygdala	UBERON	UBERON:0001876	29	year	UO	UO:0000036	male	PATO	PATO:0000384	Subjects	H33	Left Mesial Temporal	1
Patients with intractable localization related epilepsy	Homo sapiens	NCBITAXON	NCBITaxon:9606	amygdala	UBERON	UBERON:0001876	29	year	UO	UO:0000036	male	PATO	PATO:0000384	Subjects	H42	Not Localized	1
Patients with intractable localization related epilepsy	Homo sapiens	NCBITAXON	NCBITaxon:9606	amygdala	UBERON	UBERON:0001876	27	year	UO	UO:0000036	female	PATO	PATO:0000383	Subjects	H43	Left Mesial Temporal	1
Patients with intractable localization related epilepsy	Homo sapiens	NCBITAXON	NCBITaxon:9606	amygdala	UBERON	UBERON:0001876	57	year	UO	UO:0000036	female	PATO	PATO:0000383	Subjects	H44	Right Mesial Temporal	1
Patients with intractable localization related epilepsy	Homo sapiens	NCBITAXON	NCBITaxon:9606	amygdala	UBERON	UBERON:0001876	20	year	UO	UO:0000036	male	PATO	PATO:0000384	Subjects	H47	Right Mesial Temporal	1; 3
Patients with intractable localization related epilepsy	Homo sapiens	NCBITAXON	NCBITaxon:9606	amygdala	UBERON	UBERON:0001876	54	year	UO	UO:0000036	male	PATO	PATO:0000384	Subjects	H48	Left Mesial Temporal	2; 1
Patients with intractable localization related epilepsy	Homo sapiens	NCBITAXON	NCBITaxon:9606	amygdala	UBERON	UBERON:0001876	24	year	UO	UO:0000036	male	PATO	PATO:0000384	Subjects	H51	Bilateral Frontal and Temporal	3; 1
Patients with intractable localization related epilepsy	Homo sapiens	NCBITAXON	NCBITaxon:9606	amygdala	UBERON	UBERON:0001876	47	year	UO	UO:0000036	female	PATO	PATO:0000383	Subjects	C24	Not localized	1; 2
Patients with intractable localization related epilepsy	Homo sapiens	NCBITAXON	NCBITaxon:9606	amygdala	UBERON	UBERON:0001876	36	year	UO	UO:0000036	female	PATO	PATO:0000383	Subjects	C25	Bilateral Indep. Mesial Temporal	1; 2
Patients with intractable localization related epilepsy	Homo sapiens	NCBITAXON	NCBITaxon:9606	amygdala	UBERON	UBERON:0001876	56	year	UO	UO:0000036	female	PATO	PATO:0000383	Subjects	C26	Left Mesial Temporal	1; 2
Patients with intractable localization related epilepsy	Homo sapiens	NCBITAXON	NCBITaxon:9606	amygdala	UBERON	UBERON:0001876	44	year	UO	UO:0000036	male	PATO	PATO:0000384	Subjects	C27	Left Mesial Temporal	1
Patients with intractable localization related epilepsy	Homo sapiens	NCBITAXON	NCBITaxon:9606	amygdala	UBERON	UBERON:0001876	19	year	UO	UO:0000036	male	PATO	PATO:0000384	Subjects	C29	Left Neocortical Temporal	1; 2
Patients with intractable localization related epilepsy	Homo sapiens	NCBITAXON	NCBITaxon:9606	amygdala	UBERON	UBERON:0001876	32	year	UO	UO:0000036	male	PATO	PATO:0000384	Subjects	C31	Left Neocortical Temporal	3
Patients with intractable localization related epilepsy	Homo sapiens	NCBITAXON	NCBITaxon:9606	amygdala	UBERON	UBERON:0001876	19	year	UO	UO:0000036	male	PATO	PATO:0000384	Subjects	C32	Not Localized (Generalized)	2
Patients with intractable localization related epilepsy	Homo sapiens	NCBITAXON	NCBITaxon:9606	amygdala	UBERON	UBERON:0001876	44	year	UO	UO:0000036	female	PATO	PATO:0000383	Subjects	C33	Right Mesial Temporal	3; 2; 1
Patients with intractable localization related epilepsy	Homo sapiens	NCBITAXON	NCBITaxon:9606	amygdala	UBERON	UBERON:0001876	70	year	UO	UO:0000036	male	PATO	PATO:0000384	Subjects	C34	Bilateral Mesial Temporal	3
Patients with intractable localization related epilepsy	Homo sapiens	NCBITAXON	NCBITaxon:9606	amygdala	UBERON	UBERON:0001876	33	year	UO	UO:0000036	female	PATO	PATO:0000383	Subjects	C37	Right Mesial Temporal	3
Patients with intractable localization related epilepsy	Homo sapiens	NCBITAXON	NCBITaxon:9606	amygdala	UBERON	UBERON:0001876	63	year	UO	UO:0000036	female	PATO	PATO:0000383	Subjects	C38	Right Mesial Temporal	3
Patients with intractable localization related epilepsy	Homo sapiens	NCBITAXON	NCBITaxon:9606	amygdala	UBERON	UBERON:0001876	26	year	UO	UO:0000036	male	PATO	PATO:0000384	Subjects	C39	Right Insula	1; 3
Patients with intractable localization related epilepsy	Homo sapiens	NCBITAXON	NCBITaxon:9606	amygdala	UBERON	UBERON:0001876	25	year	UO	UO:0000036	male	PATO	PATO:0000384	Subjects	C40	Right Motor Cortex	3
Patients with intractable localization related epilepsy	Homo sapiens	NCBITAXON	NCBITaxon:9606	amygdala	UBERON	UBERON:0001876	25	year	UO	UO:0000036	female	PATO	PATO:0000383	Subjects	C42	Not Localized	1; 2
Patients with intractable localization related epilepsy	Homo sapiens	NCBITAXON	NCBITaxon:9606	amygdala	UBERON	UBERON:0001876	42	year	UO	UO:0000036	female	PATO	PATO:0000383	Subjects	C43	Left Mesial Temporal	3
Patients with intractable localization related epilepsy	Homo sapiens	NCBITAXON	NCBITaxon:9606	amygdala	UBERON	UBERON:0001876	53	year	UO	UO:0000036	female	PATO	PATO:0000383	Subjects	C44	Right Mesial Temporal	3
Patients with intractable localization related epilepsy	Homo sapiens	NCBITAXON	NCBITaxon:9606	amygdala	UBERON	UBERON:0001876	32	year	UO	UO:0000036	male	PATO	PATO:0000384	Subjects	C47	Right Mesial Temporal	3
Patients with intractable localization related epilepsy	Homo sapiens	NCBITAXON	NCBITaxon:9606	amygdala	UBERON	UBERON:0001876	32	year	UO	UO:0000036	female	PATO	PATO:0000383	Subjects	C48	Left Mesial Temporal	3
Patients with intractable localization related epilepsy	Homo sapiens	NCBITAXON	NCBITaxon:9606	amygdala	UBERON	UBERON:0001876	24	year	UO	UO:0000036	female	PATO	PATO:0000383	Subjects	C49	Left Mesial Temporal	3; 1
Patients with intractable localization related epilepsy	Homo sapiens	NCBITAXON	NCBITaxon:9606	amygdala	UBERON	UBERON:0001876	17	year	UO	UO:0000036	male	PATO	PATO:0000384	Subjects	C51	Not Localized (No Seizures)	3; 1
