# Supplementary material for: Dataset of human medial temporal lobe single neuron activity during declarative memory encoding and recognition
Source: Sci Data. 2018 Feb 13;5:180010. doi: 10.1038/sdata.2018.10 (PMC5810422; doi:10.1038/sdata.2018.10)
Supplement: Supplementary file 1 [file sdata201810-isa1.zip › a_assay_Rutishauser.txt]

Sample Name	Protocol REF	Protocol REF	Protocol REF	Protocol REF	Protocol REF	Assay Name	Raw Data File	Comment[Data Repository]	Comment[Data Record Accession]	Comment[Data Record URI]	Factor Value[variant]	Factor Value[epilepsy diagnosis]
H09	Electrodes and data acquisition	Spike detection and sorting	MRI processing and localization	Psychophysics	Identification of selective cells	session 5	RecogMemory_MTL_release_v2.zip	Dryad Digital Repository	doi:10.5061/dryad.46st5	https://doi.org/10.5061/dryad.46st5	variant 1	Right Mesial Temporal
H10	Electrodes and data acquisition	Spike detection and sorting	MRI processing and localization	Psychophysics	Identification of selective cells	session 7	RecogMemory_MTL_release_v2.zip	Dryad Digital Repository	doi:10.5061/dryad.46st5	https://doi.org/10.5061/dryad.46st5	variant 1	Left Frontal
H11	Electrodes and data acquisition	Spike detection and sorting	MRI processing and localization	Psychophysics	Identification of selective cells	session 9	RecogMemory_MTL_release_v2.zip	Dryad Digital Repository	doi:10.5061/dryad.46st5	https://doi.org/10.5061/dryad.46st5	variant 1	Right Lateral Frontal
H14	Electrodes and data acquisition	Spike detection and sorting	MRI processing and localization	Psychophysics	Identification of selective cells	session 17	RecogMemory_MTL_release_v2.zip	Dryad Digital Repository	doi:10.5061/dryad.46st5	https://doi.org/10.5061/dryad.46st5	variant 2	Bilateral Indep. Temporal
H15	Electrodes and data acquisition	Spike detection and sorting	MRI processing and localization	Psychophysics	Identification of selective cells	session 20	RecogMemory_MTL_release_v2.zip	Dryad Digital Repository	doi:10.5061/dryad.46st5	https://doi.org/10.5061/dryad.46st5	variant 1	Right Mesial Temporal
H16	Electrodes and data acquisition	Spike detection and sorting	MRI processing and localization	Psychophysics	Identification of selective cells	session 23	RecogMemory_MTL_release_v2.zip	Dryad Digital Repository	doi:10.5061/dryad.46st5	https://doi.org/10.5061/dryad.46st5	variant 2	Right Frontal
H17	Electrodes and data acquisition	Spike detection and sorting	MRI processing and localization	Psychophysics	Identification of selective cells	session 32	RecogMemory_MTL_release_v2.zip	Dryad Digital Repository	doi:10.5061/dryad.46st5	https://doi.org/10.5061/dryad.46st5	variant 1	Left Inferior Frontal
H18	Electrodes and data acquisition	Spike detection and sorting	MRI processing and localization	Psychophysics	Identification of selective cells	session 26	RecogMemory_MTL_release_v2.zip	Dryad Digital Repository	doi:10.5061/dryad.46st5	https://doi.org/10.5061/dryad.46st5	variant 1	Right Mesial Temporal
H19	Electrodes and data acquisition	Spike detection and sorting	MRI processing and localization	Psychophysics	Identification of selective cells	session 27	RecogMemory_MTL_release_v2.zip	Dryad Digital Repository	doi:10.5061/dryad.46st5	https://doi.org/10.5061/dryad.46st5	variant 2	Left Frontal
H21	Electrodes and data acquisition	Spike detection and sorting	MRI processing and localization	Psychophysics	Identification of selective cells	session 38	RecogMemory_MTL_release_v2.zip	Dryad Digital Repository	doi:10.5061/dryad.46st5	https://doi.org/10.5061/dryad.46st5	variant 2	Not Localized
H23	Electrodes and data acquisition	Spike detection and sorting	MRI processing and localization	Psychophysics	Identification of selective cells	session 43	RecogMemory_MTL_release_v2.zip	Dryad Digital Repository	doi:10.5061/dryad.46st5	https://doi.org/10.5061/dryad.46st5	variant 3	Left Mesial Temporal
H27	Electrodes and data acquisition	Spike detection and sorting	MRI processing and localization	Psychophysics	Identification of selective cells	session 58	RecogMemory_MTL_release_v2.zip	Dryad Digital Repository	doi:10.5061/dryad.46st5	https://doi.org/10.5061/dryad.46st5	variant 2	Bilateral Indep. Temporal
H28	Electrodes and data acquisition	Spike detection and sorting	MRI processing and localization	Psychophysics	Identification of selective cells	session 48	RecogMemory_MTL_release_v2.zip	Dryad Digital Repository	doi:10.5061/dryad.46st5	https://doi.org/10.5061/dryad.46st5	variant 3	Right Mesial Temporal
H29	Electrodes and data acquisition	Spike detection and sorting	MRI processing and localization	Psychophysics	Identification of selective cells	session 49	RecogMemory_MTL_release_v2.zip	Dryad Digital Repository	doi:10.5061/dryad.46st5	https://doi.org/10.5061/dryad.46st5	variant 3	Left Deep Insula
H31	Electrodes and data acquisition	Spike detection and sorting	MRI processing and localization	Psychophysics	Identification of selective cells	session 50	RecogMemory_MTL_release_v2.zip	Dryad Digital Repository	doi:10.5061/dryad.46st5	https://doi.org/10.5061/dryad.46st5	variant 2	Right Mesial Temporal
H33	Electrodes and data acquisition	Spike detection and sorting	MRI processing and localization	Psychophysics	Identification of selective cells	session 52	RecogMemory_MTL_release_v2.zip	Dryad Digital Repository	doi:10.5061/dryad.46st5	https://doi.org/10.5061/dryad.46st5	variant 1	Left Mesial Temporal
H42	Electrodes and data acquisition	Spike detection and sorting	MRI processing and localization	Psychophysics	Identification of selective cells	session 54	RecogMemory_MTL_release_v2.zip	Dryad Digital Repository	doi:10.5061/dryad.46st5	https://doi.org/10.5061/dryad.46st5	variant 1	Not Localized
H43	Electrodes and data acquisition	Spike detection and sorting	MRI processing and localization	Psychophysics	Identification of selective cells	session 56	RecogMemory_MTL_release_v2.zip	Dryad Digital Repository	doi:10.5061/dryad.46st5	https://doi.org/10.5061/dryad.46st5	variant 1	Left Mesial Temporal
H44	Electrodes and data acquisition	Spike detection and sorting	MRI processing and localization	Psychophysics	Identification of selective cells	session 68	RecogMemory_MTL_release_v2.zip	Dryad Digital Repository	doi:10.5061/dryad.46st5	https://doi.org/10.5061/dryad.46st5	variant 1	Right Mesial Temporal
H47	Electrodes and data acquisition	Spike detection and sorting	MRI processing and localization	Psychophysics	Identification of selective cells	session 92	RecogMemory_MTL_release_v2.zip	Dryad Digital Repository	doi:10.5061/dryad.46st5	https://doi.org/10.5061/dryad.46st5	variant 1	Right Mesial Temporal
H48	Electrodes and data acquisition	Spike detection and sorting	MRI processing and localization	Psychophysics	Identification of selective cells	session 98	RecogMemory_MTL_release_v2.zip	Dryad Digital Repository	doi:10.5061/dryad.46st5	https://doi.org/10.5061/dryad.46st5	variant 2	Left Mesial Temporal
H51	Electrodes and data acquisition	Spike detection and sorting	MRI processing and localization	Psychophysics	Identification of selective cells	session 104	RecogMemory_MTL_release_v2.zip	Dryad Digital Repository	doi:10.5061/dryad.46st5	https://doi.org/10.5061/dryad.46st5	variant 3	Bilateral Frontal and Temporal
C24	Electrodes and data acquisition	Spike detection and sorting	MRI processing and localization	Psychophysics	Identification of selective cells	session 59	RecogMemory_MTL_release_v2.zip	Dryad Digital Repository	doi:10.5061/dryad.46st5	https://doi.org/10.5061/dryad.46st5	variant 1	Not localized
C25	Electrodes and data acquisition	Spike detection and sorting	MRI processing and localization	Psychophysics	Identification of selective cells	session 61	RecogMemory_MTL_release_v2.zip	Dryad Digital Repository	doi:10.5061/dryad.46st5	https://doi.org/10.5061/dryad.46st5	variant 1	Bilateral Indep. Mesial Temporal
C26	Electrodes and data acquisition	Spike detection and sorting	MRI processing and localization	Psychophysics	Identification of selective cells	session 64	RecogMemory_MTL_release_v2.zip	Dryad Digital Repository	doi:10.5061/dryad.46st5	https://doi.org/10.5061/dryad.46st5	variant 1	Left Mesial Temporal
C27	Electrodes and data acquisition	Spike detection and sorting	MRI processing and localization	Psychophysics	Identification of selective cells	session 67	RecogMemory_MTL_release_v2.zip	Dryad Digital Repository	doi:10.5061/dryad.46st5	https://doi.org/10.5061/dryad.46st5	variant 1	Left Mesial Temporal
C29	Electrodes and data acquisition	Spike detection and sorting	MRI processing and localization	Psychophysics	Identification of selective cells	session 69	RecogMemory_MTL_release_v2.zip	Dryad Digital Repository	doi:10.5061/dryad.46st5	https://doi.org/10.5061/dryad.46st5	variant 1	Left Neocortical Temporal
C31	Electrodes and data acquisition	Spike detection and sorting	MRI processing and localization	Psychophysics	Identification of selective cells	session 73	RecogMemory_MTL_release_v2.zip	Dryad Digital Repository	doi:10.5061/dryad.46st5	https://doi.org/10.5061/dryad.46st5	variant 3	Left Neocortical Temporal
C32	Electrodes and data acquisition	Spike detection and sorting	MRI processing and localization	Psychophysics	Identification of selective cells	session 74	RecogMemory_MTL_release_v2.zip	Dryad Digital Repository	doi:10.5061/dryad.46st5	https://doi.org/10.5061/dryad.46st5	variant 2	Not Localized (Generalized)
C33	Electrodes and data acquisition	Spike detection and sorting	MRI processing and localization	Psychophysics	Identification of selective cells	session 76	RecogMemory_MTL_release_v2.zip	Dryad Digital Repository	doi:10.5061/dryad.46st5	https://doi.org/10.5061/dryad.46st5	variant 3	Right Mesial Temporal
C34	Electrodes and data acquisition	Spike detection and sorting	MRI processing and localization	Psychophysics	Identification of selective cells	session 85	RecogMemory_MTL_release_v2.zip	Dryad Digital Repository	doi:10.5061/dryad.46st5	https://doi.org/10.5061/dryad.46st5	variant 3	Bilateral Mesial Temporal
C37	Electrodes and data acquisition	Spike detection and sorting	MRI processing and localization	Psychophysics	Identification of selective cells	session 96	RecogMemory_MTL_release_v2.zip	Dryad Digital Repository	doi:10.5061/dryad.46st5	https://doi.org/10.5061/dryad.46st5	variant 3	Right Mesial Temporal
C38	Electrodes and data acquisition	Spike detection and sorting	MRI processing and localization	Psychophysics	Identification of selective cells	session 102	RecogMemory_MTL_release_v2.zip	Dryad Digital Repository	doi:10.5061/dryad.46st5	https://doi.org/10.5061/dryad.46st5	variant 3	Right Mesial Temporal
C39	Electrodes and data acquisition	Spike detection and sorting	MRI processing and localization	Psychophysics	Identification of selective cells	session 93	RecogMemory_MTL_release_v2.zip	Dryad Digital Repository	doi:10.5061/dryad.46st5	https://doi.org/10.5061/dryad.46st5	variant 1	Right Insula
C40	Electrodes and data acquisition	Spike detection and sorting	MRI processing and localization	Psychophysics	Identification of selective cells	session 101	RecogMemory_MTL_release_v2.zip	Dryad Digital Repository	doi:10.5061/dryad.46st5	https://doi.org/10.5061/dryad.46st5	variant 3	Right Motor Cortex
C42	Electrodes and data acquisition	Spike detection and sorting	MRI processing and localization	Psychophysics	Identification of selective cells	session 111	RecogMemory_MTL_release_v2.zip	Dryad Digital Repository	doi:10.5061/dryad.46st5	https://doi.org/10.5061/dryad.46st5	variant 1	Not Localized
C43	Electrodes and data acquisition	Spike detection and sorting	MRI processing and localization	Psychophysics	Identification of selective cells	session 113	RecogMemory_MTL_release_v2.zip	Dryad Digital Repository	doi:10.5061/dryad.46st5	https://doi.org/10.5061/dryad.46st5	variant 3	Left Mesial Temporal
C44	Electrodes and data acquisition	Spike detection and sorting	MRI processing and localization	Psychophysics	Identification of selective cells	session 114	RecogMemory_MTL_release_v2.zip	Dryad Digital Repository	doi:10.5061/dryad.46st5	https://doi.org/10.5061/dryad.46st5	variant 3	Right Mesial Temporal
C47	Electrodes and data acquisition	Spike detection and sorting	MRI processing and localization	Psychophysics	Identification of selective cells	session 115	RecogMemory_MTL_release_v2.zip	Dryad Digital Repository	doi:10.5061/dryad.46st5	https://doi.org/10.5061/dryad.46st5	variant 3	Right Mesial Temporal
C48	Electrodes and data acquisition	Spike detection and sorting	MRI processing and localization	Psychophysics	Identification of selective cells	session 116	RecogMemory_MTL_release_v2.zip	Dryad Digital Repository	doi:10.5061/dryad.46st5	https://doi.org/10.5061/dryad.46st5	variant 3	Left Mesial Temporal
C49	Electrodes and data acquisition	Spike detection and sorting	MRI processing and localization	Psychophysics	Identification of selective cells	session 117	RecogMemory_MTL_release_v2.zip	Dryad Digital Repository	doi:10.5061/dryad.46st5	https://doi.org/10.5061/dryad.46st5	variant 3	Left Mesial Temporal
C51	Electrodes and data acquisition	Spike detection and sorting	MRI processing and localization	Psychophysics	Identification of selective cells	session 119	RecogMemory_MTL_release_v2.zip	Dryad Digital Repository	doi:10.5061/dryad.46st5	https://doi.org/10.5061/dryad.46st5	variant 3	Not Localized (No Seizures)
H09	Electrodes and data acquisition	Spike detection and sorting	MRI processing and localization	Psychophysics	Identification of selective cells	session 6	RecogMemory_MTL_release_v2.zip	Dryad Digital Repository	doi:10.5061/dryad.46st5	https://doi.org/10.5061/dryad.46st5	variant 2	Right Mesial Temporal
H14	Electrodes and data acquisition	Spike detection and sorting	MRI processing and localization	Psychophysics	Identification of selective cells	session 18	RecogMemory_MTL_release_v2.zip	Dryad Digital Repository	doi:10.5061/dryad.46st5	https://doi.org/10.5061/dryad.46st5	variant 1	Bilateral Indep. Temporal
H15	Electrodes and data acquisition	Spike detection and sorting	MRI processing and localization	Psychophysics	Identification of selective cells	session 21	RecogMemory_MTL_release_v2.zip	Dryad Digital Repository	doi:10.5061/dryad.46st5	https://doi.org/10.5061/dryad.46st5	variant 2	Right Mesial Temporal
H16	Electrodes and data acquisition	Spike detection and sorting	MRI processing and localization	Psychophysics	Identification of selective cells	session 24	RecogMemory_MTL_release_v2.zip	Dryad Digital Repository	doi:10.5061/dryad.46st5	https://doi.org/10.5061/dryad.46st5	variant 1	Right Frontal
H19	Electrodes and data acquisition	Spike detection and sorting	MRI processing and localization	Psychophysics	Identification of selective cells	session 28	RecogMemory_MTL_release_v2.zip	Dryad Digital Repository	doi:10.5061/dryad.46st5	https://doi.org/10.5061/dryad.46st5	variant 1	Left Frontal
H21	Electrodes and data acquisition	Spike detection and sorting	MRI processing and localization	Psychophysics	Identification of selective cells	session 39	RecogMemory_MTL_release_v2.zip	Dryad Digital Repository	doi:10.5061/dryad.46st5	https://doi.org/10.5061/dryad.46st5	variant 1	Not Localized
H23	Electrodes and data acquisition	Spike detection and sorting	MRI processing and localization	Psychophysics	Identification of selective cells	session 44	RecogMemory_MTL_release_v2.zip	Dryad Digital Repository	doi:10.5061/dryad.46st5	https://doi.org/10.5061/dryad.46st5	variant 2	Left Mesial Temporal
H42	Electrodes and data acquisition	Spike detection and sorting	MRI processing and localization	Psychophysics	Identification of selective cells	session 55	RecogMemory_MTL_release_v2.zip	Dryad Digital Repository	doi:10.5061/dryad.46st5	https://doi.org/10.5061/dryad.46st5	variant	Not Localized
H47	Electrodes and data acquisition	Spike detection and sorting	MRI processing and localization	Psychophysics	Identification of selective cells	session 97	RecogMemory_MTL_release_v2.zip	Dryad Digital Repository	doi:10.5061/dryad.46st5	https://doi.org/10.5061/dryad.46st5	variant 3	Right Mesial Temporal
H48	Electrodes and data acquisition	Spike detection and sorting	MRI processing and localization	Psychophysics	Identification of selective cells	session 99	RecogMemory_MTL_release_v2.zip	Dryad Digital Repository	doi:10.5061/dryad.46st5	https://doi.org/10.5061/dryad.46st5	variant 1	Left Mesial Temporal
H51	Electrodes and data acquisition	Spike detection and sorting	MRI processing and localization	Psychophysics	Identification of selective cells	session 105	RecogMemory_MTL_release_v2.zip	Dryad Digital Repository	doi:10.5061/dryad.46st5	https://doi.org/10.5061/dryad.46st5	variant 1	Bilateral Frontal and Temporal
C24	Electrodes and data acquisition	Spike detection and sorting	MRI processing and localization	Psychophysics	Identification of selective cells	session 60	RecogMemory_MTL_release_v2.zip	Dryad Digital Repository	doi:10.5061/dryad.46st5	https://doi.org/10.5061/dryad.46st5	variant 2	Not localized
C25	Electrodes and data acquisition	Spike detection and sorting	MRI processing and localization	Psychophysics	Identification of selective cells	session 63	RecogMemory_MTL_release_v2.zip	Dryad Digital Repository	doi:10.5061/dryad.46st5	https://doi.org/10.5061/dryad.46st5	variant 2	Bilateral Indep. Mesial Temporal
C26	Electrodes and data acquisition	Spike detection and sorting	MRI processing and localization	Psychophysics	Identification of selective cells	session 66	RecogMemory_MTL_release_v2.zip	Dryad Digital Repository	doi:10.5061/dryad.46st5	https://doi.org/10.5061/dryad.46st5	variant 2	Left Mesial Temporal
C29	Electrodes and data acquisition	Spike detection and sorting	MRI processing and localization	Psychophysics	Identification of selective cells	session 70	RecogMemory_MTL_release_v2.zip	Dryad Digital Repository	doi:10.5061/dryad.46st5	https://doi.org/10.5061/dryad.46st5	variant 2	Left Neocortical Temporal
C33	Electrodes and data acquisition	Spike detection and sorting	MRI processing and localization	Psychophysics	Identification of selective cells	session 77	RecogMemory_MTL_release_v2.zip	Dryad Digital Repository	doi:10.5061/dryad.46st5	https://doi.org/10.5061/dryad.46st5	variant 2	Right Mesial Temporal
C39	Electrodes and data acquisition	Spike detection and sorting	MRI processing and localization	Psychophysics	Identification of selective cells	session 100	RecogMemory_MTL_release_v2.zip	Dryad Digital Repository	doi:10.5061/dryad.46st5	https://doi.org/10.5061/dryad.46st5	variant 3	Right Insula
C42	Electrodes and data acquisition	Spike detection and sorting	MRI processing and localization	Psychophysics	Identification of selective cells	session 112	RecogMemory_MTL_release_v2.zip	Dryad Digital Repository	doi:10.5061/dryad.46st5	https://doi.org/10.5061/dryad.46st5	variant 2	Not Localized
C49	Electrodes and data acquisition	Spike detection and sorting	MRI processing and localization	Psychophysics	Identification of selective cells	session 118	RecogMemory_MTL_release_v2.zip	Dryad Digital Repository	doi:10.5061/dryad.46st5	https://doi.org/10.5061/dryad.46st5	variant 1	Left Mesial Temporal
C51	Electrodes and data acquisition	Spike detection and sorting	MRI processing and localization	Psychophysics	Identification of selective cells	session 120	RecogMemory_MTL_release_v2.zip	Dryad Digital Repository	doi:10.5061/dryad.46st5	https://doi.org/10.5061/dryad.46st5	variant 1	Not Localized (No Seizures)
H21	Electrodes and data acquisition	Spike detection and sorting	MRI processing and localization	Psychophysics	Identification of selective cells	session 41	RecogMemory_MTL_release_v2.zip	Dryad Digital Repository	doi:10.5061/dryad.46st5	https://doi.org/10.5061/dryad.46st5	variant 3	Not Localized
H23	Electrodes and data acquisition	Spike detection and sorting	MRI processing and localization	Psychophysics	Identification of selective cells	session 47	RecogMemory_MTL_release_v2.zip	Dryad Digital Repository	doi:10.5061/dryad.46st5	https://doi.org/10.5061/dryad.46st5	variant 1	Left Mesial Temporal
C33	Electrodes and data acquisition	Spike detection and sorting	MRI processing and localization	Psychophysics	Identification of selective cells	session 78	RecogMemory_MTL_release_v2.zip	Dryad Digital Repository	doi:10.5061/dryad.46st5	https://doi.org/10.5061/dryad.46st5	variant 1	Right Mesial Temporal
